# Supplementary material for: The Role of ZO-2 in Modulating JAM-A and γ-Actin Junctional Recruitment, Apical Membrane and Tight Junction Tension, and Cell Response to Substrate Stiffness and Topography
Source: Int J Mol Sci. 2024 Feb 20;25(5):2453. doi: 10.3390/ijms25052453 (PMC10930961; doi:10.3390/ijms25052453)
Supplement: Supplementary file 1 [file ijms-25-02453-s001.zip]

Archive with 1 entries (1 files):
- ijms-2769431-supplementary.pdf
